# Supplementary material for: Determinants Related to Oxidative Stress Parameters in Pediatric Patients with Type 1 Diabetes Mellitus
Source: Nutrients. 2023 Apr 26;15(9):2084. doi: 10.3390/nu15092084 (PMC10180949; doi:10.3390/nu15092084)
Supplement: Supplementary file 1 [file nutrients-15-02084-s001.zip]

Archive with 1 entries (1 files):
- nutrients-2323033-supplementary.pdf
